# Supplementary material for: Regional Delivery of Anti-PD-1 Agent for Colorectal Liver Metastases Improves Therapeutic Index and Anti-Tumor Activity
Source: Vaccines (Basel). 2021 Jul 21;9(8):807. doi: 10.3390/vaccines9080807 (PMC8402391; doi:10.3390/vaccines9080807)
Supplement: Supplementary file 1 [file vaccines-09-00807-s001.zip]

Archive with 1 entries (1 files):
- vaccines-1229384-supplementary.pdf
